# Supplementary material for: Fabrication of PA-PEI-MOF303(Al) by Stepwise Impregnation Layer-by-Layer Growth for Highly Efficient Removal of Ammonia
Source: Nanomaterials (Basel). 2023 Feb 14;13(4):727. doi: 10.3390/nano13040727 (PMC9964625; doi:10.3390/nano13040727)
Supplement: Supplementary file 1 [file nanomaterials-13-00727-s001.zip]

Archive with 1 entries (1 files):
- nanomaterials-2204318-supplementary.pdf
